# Supplementary material for: Development of a community orientation program (COP) as a community-based medical education method for undergraduate medical students: an experience from India
Source: BMC Med Educ. 2021 Dec 23;21:626. doi: 10.1186/s12909-021-03069-w (PMC8697537; doi:10.1186/s12909-021-03069-w)
Supplement: Supplementary file 1 — Additional file 1. [file 12909_2021_3069_MOESM1_ESM.xlsx]

## Sheet: Form Responses 1
Timestamp	Participant serial number	Q1. The teachers adequately demonstrated the theory before going to the community	Q2. The teachers adequately demonstrated the clinical examinations before going to the community	Q3. The transport arrangements made by the institution was sufficient	Q4. The instruments used (like weighing scale, BP machine) for the program were sufficient in numbers	Q5. I could confidently communicate with the family members	Q6. I could confidently perform the clinical examinations that were taught to me	Q7. I actively took part in the group discussion in the afternoon session	Q8. I think the amount of time spent by the teachers were optimal	Q9. I think the amount of time spent by the non-teaching staffs were optimal	Q10. I actively took part in the data entry of what information we collected from the households	Q11. I actively took part in the presentation of the summary of the findings	Q12. I am confident to communicate with the patients and their relatives during my clinical posting	Q13. I am (will be) able to understand the various socio-demographic factors that are associated with the common clinical condition in our setting	Q14. While treating patients, I will be able to apply the knowledge of various socio-demographic factors that are associated with the common clinical condition in our setting	Q15. I will be able to respect the local cultures while doing my practice
2020-07-27 17:09:56	1	Agree	Agree	Agree	Disagree	Strongly Agree	Strongly Agree	Neutral	Strongly Agree	Strongly Agree	Agree	Agree	Agree	Strongly agree	Agree	Agree
2020-07-27 17:10:44	2	Disagree	Neutral	Agree	Disagree	Agree	Neutral	Neutral	Strongly Agree	Neutral	Strongly Agree	Agree	Agree	Agree	Agree	Strongly Agree
2020-07-27 17:12:10	3	Agree	Neutral	Agree	Neutral	Agree	Neutral	Neutral	Agree	Agree	Agree	Agree	Agree	Agree	Agree	Agree
2020-07-27 17:12:16	4	Neutral	Disagree	Agree	Neutral	Agree	Disagree	Agree	Disagree	Agree	Agree	Agree	Agree	Neutral	Neutral	Strongly Agree
2020-07-27 17:12:22	5	Agree	Agree	Neutral	Disagree	Neutral	Agree	Agree	Agree	Agree	Agree	Neutral	Neutral	Agree	Agree	Strongly Agree
2020-07-27 17:12:38	6	Agree	Agree	Strongly Agree	Strongly Agree	Strongly Agree	Agree	Agree	Neutral	Strongly Agree	Strongly Agree	Strongly Agree	Strongly Agree	Agree	Agree	Agree
2020-07-27 17:12:53	7	Agree	Agree	Agree	Disagree	Strongly Agree	Strongly Agree	Neutral	Strongly Agree	Strongly Agree	Agree	Agree	Agree	Strongly agree	Agree	Agree
2020-07-27 17:12:54	8	Neutral	Neutral	Agree	Disagree	Neutral	Neutral	Agree	Agree	Neutral	Agree	Agree	Agree	Agree	Neutral	Agree
2020-07-27 17:13:25	9	Neutral	Neutral	Agree	Disagree	Agree	Neutral	Agree	Neutral	Agree	Agree	Agree	Agree	Agree	Agree	Strongly Agree
2020-07-27 17:13:49	10	Agree	Agree	Neutral	Neutral	Neutral	Neutral	Neutral	Neutral	Neutral	Neutral	Agree	Strongly Agree	Strongly agree	Strongly agree	Strongly Agree
2020-07-27 17:13:59	11	Agree	Agree	Agree	Neutral	Agree	Neutral	Disagree	Agree	Agree	Neutral	Disagree	Agree	Agree	Neutral	Strongly Agree
2020-07-27 17:14:19	12	Agree	Neutral	Agree	Disagree	Agree	Agree	Agree	Strongly Agree	Strongly Agree	Strongly Agree	Strongly Agree	Strongly Agree	Agree	Agree	Agree
2020-07-27 17:14:39	13	Agree	Neutral	Agree	Agree	Agree	Neutral	Neutral	Neutral	Agree	Agree	Agree	Agree	Agree	Agree	Agree
2020-07-27 17:14:40	14	Agree	Agree	Disagree	Disagree	Agree	Neutral		Disagree	Agree	Agree	Agree	Neutral	Neutral	Agree	Neutral
2020-07-27 17:15:00	15	Agree	Agree	Disagree	Strongly Disagree	Agree	Agree	Strongly Agree	Agree	Neutral	Strongly Agree	Strongly Agree	Strongly Agree	Strongly agree	Agree	Strongly Agree
2020-07-27 17:16:34	16	Agree	Agree	Strongly Agree	Strongly Agree	Agree	Agree	Agree	Agree	Agree	Strongly Agree	Strongly Agree	Strongly Agree	Strongly agree	Strongly agree	Strongly Agree
2020-07-27 17:17:20	17	Agree	Neutral	Agree	Disagree	Neutral	Disagree	Neutral	Neutral	Neutral	Neutral	Disagree	Disagree	Neutral	Neutral	Strongly Agree
2020-07-27 17:17:28	18	Agree	Neutral	Agree	Disagree	Agree	Neutral	Disagree	Agree	Agree	Agree	Agree	Agree	Agree	Neutral	Strongly Agree
2020-07-27 17:17:59	19	Neutral	Agree	Agree	Disagree	Neutral	Agree	Agree	Agree	Agree	Agree	Agree	Agree	Neutral	Agree	Agree
2020-07-27 17:18:03	20	Neutral	Agree	Agree	Disagree	Neutral	Agree	Agree	Agree	Agree	Agree	Agree	Agree	Neutral	Agree	Agree
2020-07-27 17:18:16	21	Agree	Neutral	Neutral	Neutral	Neutral	Disagree	Neutral	Neutral	Neutral	Neutral	Neutral	Neutral	Neutral	Neutral	Neutral
2020-07-27 17:18:21	22	Agree	Disagree	Strongly Agree	Neutral	Disagree	Disagree	Agree	Agree	Strongly Agree	Strongly Agree	Agree	Disagree	Neutral	Neutral	Neutral
2020-07-27 17:18:35	23	Agree	Neutral	Strongly Agree	Agree	Strongly Agree	Agree	Agree	Strongly Agree	Strongly Agree	Strongly Agree	Agree	Agree	Agree	Agree	Strongly Agree
2020-07-27 17:18:45	24	Agree	Agree	Agree	Disagree	Agree	Agree	Disagree	Agree	Agree	Neutral	Agree	Agree	Agree	Agree	Agree
2020-07-27 17:18:50	25	Agree	Agree	Agree	Agree	Neutral	Agree	Neutral	Agree	Agree	Neutral	Agree	Strongly Agree	Agree	Agree	Agree
2020-07-27 17:18:52	26	Agree	Neutral	Agree	Disagree	Neutral	Agree	Agree	Agree	Agree	Strongly Agree	Strongly Agree	Agree	Agree	Agree	Neutral
2020-07-27 17:19:02	27	Strongly Agree	Strongly Agree	Neutral	Neutral	Strongly Agree	Strongly Agree	Strongly Agree	Strongly Agree	Neutral	Strongly Agree	Strongly Agree	Strongly Agree	Strongly agree	Strongly agree	Neutral
2020-07-27 17:19:09	28	Agree	Agree	Agree	Neutral	Agree	Agree	Strongly Agree	Agree	Agree	Strongly Agree	Strongly Agree	Strongly Agree	Strongly agree	Agree	Strongly Agree
2020-07-27 17:19:15	29	Agree	Disagree	Agree	Neutral	Agree	Neutral	Agree	Agree	Neutral	Strongly Agree	Strongly Agree	Agree	Agree	Neutral	Agree
2020-07-27 17:19:36	30	Agree	Strongly Agree	Neutral	Neutral	Agree	Agree	Agree	Agree	Agree	Agree	Agree	Agree	Agree	Agree	Agree
2020-07-27 17:19:38	31	Agree	Neutral	Agree	Neutral	Neutral	Neutral	Neutral	Neutral	Agree	Neutral	Neutral	Neutral	Agree	Agree	Agree
2020-07-27 17:20:07	32	Agree	Agree	Neutral	Strongly Disagree	Agree	Neutral	Neutral	Agree	Agree	Agree	Agree	Agree	Agree	Neutral	Agree
2020-07-27 17:20:18	33	Agree	Neutral	Strongly Agree	Disagree	Agree	Neutral	Agree	Agree	Strongly Agree	Strongly Agree	Agree	Disagree	Neutral	Agree	Agree
2020-07-27 17:20:28	34	Agree	Agree	Disagree	Neutral	Strongly Agree	Strongly Agree	Strongly Agree	Agree	Disagree	Agree	Agree	Agree	Agree	Agree	Strongly Agree
2020-07-27 17:21:00	35	Agree	Agree	Agree	Agree	Agree	Neutral	Agree	Strongly Agree	Agree	Agree	Agree	Agree	Agree	Agree	Agree
2020-07-27 17:21:07	36	Agree	Agree	Disagree	Disagree	Agree	Agree	Neutral	Agree	Neutral	Strongly Agree	Strongly Agree	Agree	Strongly agree	Strongly agree	Agree
2020-07-27 17:21:08	37	Agree	Agree	Strongly Disagree	Strongly Disagree	Disagree	Disagree	Agree	Strongly Agree	Strongly Agree	Strongly Agree	Neutral	Agree	Agree	Agree	Strongly Agree
2020-07-27 17:23:33	38	Agree	Neutral	Agree	Disagree	Agree	Neutral	Neutral	Agree	Agree	Agree	Strongly Agree	Agree	Agree	Agree	Agree
2020-07-27 17:24:23	39	Agree	Neutral	Strongly Agree	Agree	Strongly Agree	Neutral	Neutral	Agree	Agree	Strongly Agree	Agree	Neutral	Neutral	Neutral	Agree
2020-07-27 17:30:34	40	Agree	Neutral	Agree	Disagree	Disagree	Disagree	Agree	Agree	Agree	Agree	Agree	Disagree	Disagree	Disagree	Neutral
2020-07-27 17:31:09	41	Agree	Strongly Agree	Neutral	Disagree	Agree	Agree	Neutral	Agree	Agree	Agree	Strongly Agree	Strongly Agree	Neutral	Neutral	Agree
2020-07-27 17:32:53	42	Agree	Neutral	Agree	Neutral	Agree	Agree	Agree	Agree	Agree	Agree	Agree	Agree	Agree		Agree
2020-07-27 17:36:01	43	Agree	Neutral	Neutral	Neutral	Agree	Neutral	Neutral	Neutral	Neutral	Agree	Agree	Agree	Agree	Agree	Strongly Agree
2020-07-27 17:39:54	44	Strongly Agree	Disagree	Agree	Disagree	Agree	Neutral	Agree	Agree	Agree	Agree	Disagree	Agree	Agree	Agree	Agree
2020-07-27 17:41:30	45	Agree	Agree	Agree	Agree	Neutral	Neutral	Neutral	Agree	Agree	Agree	Neutral	Disagree	Agree	Neutral	Agree
2020-07-27 17:41:59	46	Strongly Agree	Strongly Agree	Agree	Neutral	Strongly Agree	Strongly Agree	Disagree	Strongly Agree	Strongly Agree	Strongly Agree	Agree	Strongly Agree	Strongly agree	Strongly agree	Strongly Agree
2020-07-27 17:44:10	47	Strongly Agree	Strongly Agree	Strongly Agree	Neutral	Strongly Agree	Agree	Agree	Agree	Agree	Agree	Agree	Strongly Agree	Strongly agree	Strongly agree	Strongly Agree
2020-07-27 17:48:44	48	Agree	Neutral	Neutral	Agree	Neutral	Agree	Agree	Strongly Agree	Agree	Agree	Agree	Disagree	Agree	Agree	Strongly Agree
2020-07-27 17:49:46	49	Agree	Agree	Agree	Neutral	Agree	Agree	Agree	Agree	Agree	Strongly Agree	Strongly Agree	Agree	Agree	Agree	Agree
2020-07-27 17:51:55	50	Agree	Neutral	Agree	Disagree	Strongly Agree	Agree	Agree	Agree	Agree	Strongly Agree	Strongly Agree	Agree	Strongly agree	Agree	Strongly Agree
2020-07-27 17:52:01	51	Agree	Neutral	Agree	Disagree	Strongly Agree	Agree	Agree	Strongly Agree	Strongly Agree	Strongly Agree	Agree	Strongly Agree	Agree	Agree	Strongly Agree
2020-07-27 17:52:24	52	Agree	Agree	Agree	Neutral	Agree	Agree	Agree	Agree	Agree	Agree	Agree	Agree	Agree	Agree	Agree
2020-07-27 17:53:55	53	Agree	Agree	Agree	Neutral	Agree	Agree	Agree	Agree	Agree	Agree	Agree	Agree	Agree	Agree	Agree
2020-07-27 18:00:25	54
2020-07-27 18:02:18	55	Agree	Agree	Agree	Agree	Agree	Agree	Agree	Agree	Agree	Agree	Agree	Agree	Agree	Agree	Agree
2020-07-27 18:02:58	56	Disagree	Strongly Disagree	Disagree	Neutral	Agree	Strongly Disagree	Disagree	Neutral	Neutral	Strongly Agree	Neutral	Disagree	Disagree	Neutral	Agree
2020-07-27 18:05:25	57	Agree	Agree	Neutral	Disagree	Strongly Agree	Agree	Neutral	Agree	Disagree	Strongly Agree	Agree	Strongly Agree	Strongly agree	Strongly agree	Strongly Agree
2020-07-27 18:11:09	58	Strongly Agree	Agree	Strongly Agree	Strongly Agree	Neutral	Agree	Neutral	Agree	Agree	Agree	Agree	Strongly Agree	Agree	Agree	Strongly Agree
2020-07-27 18:11:39	59	Agree	Strongly Agree	Strongly Agree	Agree	Strongly Agree	Agree	Agree	Agree	Agree	Agree	Agree	Agree	Neutral	Neutral	Agree
2020-07-27 18:37:23	60	Neutral	Agree	Neutral	Neutral	Strongly Agree	Agree	Neutral	Neutral	Agree	Agree	Agree	Strongly Agree	Agree	Agree	Agree
2020-07-27 18:38:41	61	Agree	Agree	Strongly Agree	Neutral	Strongly Agree	Strongly Agree	Agree	Agree	Strongly Agree	Agree	Agree	Strongly Agree	Strongly agree	Strongly agree	Strongly Agree
2020-07-27 18:46:49	62	Strongly Diagree	Disagree	Disagree	Strongly Disagree	Neutral	Agree	Neutral	Agree	Neutral	Agree	Agree	Strongly Agree	Agree	Agree	Neutral
2020-07-27 18:49:35	63	Neutral	Neutral	Agree	Neutral	Agree	Agree	Agree	Agree	Agree	Agree	Agree	Neutral	Agree	Agree	Agree
2020-07-27 18:55:32	64	Neutral	Agree	Agree	Neutral	Agree	Agree	Neutral	Agree	Agree	Agree	Neutral	Agree	Agree	Neutral	Agree
2020-07-27 19:02:35	65	Strongly Agree	Strongly Agree	Agree	Disagree	Agree	Agree	Neutral	Agree	Agree	Strongly Agree	Agree	Strongly Agree	Agree	Agree	Strongly Agree
2020-07-27 19:03:19	66	Strongly Agree	Strongly Agree	Disagree	Strongly Disagree	Strongly Agree	Strongly Agree	Strongly Agree	Strongly Agree	Disagree	Strongly Agree	Strongly Agree	Strongly Agree	Neutral	Disagree	Strongly Agree
2020-07-27 19:03:29	67	Strongly Agree	Strongly Agree	Strongly Agree	Disagree	Agree	Agree	Agree	Agree	Agree	Strongly Agree	Strongly Agree	Agree	Agree	Agree	Agree
2020-07-27 19:03:30	68	Strongly Agree	Strongly Agree	Strongly Agree	Neutral	Neutral	Agree	Neutral	Agree	Agree	Strongly Agree	Neutral	Agree	Agree	Agree	Strongly Agree
2020-07-27 19:04:10	69	Agree	Agree	Neutral	Disagree	Strongly Agree	Strongly Agree	Neutral	Agree	Agree	Strongly Agree	Neutral	Strongly Agree	Neutral	Agree	Strongly Agree
2020-07-27 19:04:47	70	Neutral	Agree	Strongly Disagree	Disagree	Neutral	Neutral	Neutral	Agree	Agree	Strongly Agree	Neutral	Neutral	Agree	Agree	Strongly Agree
2020-07-27 19:05:23	71	Agree	Neutral	Agree	Disagree	Agree	Agree	Neutral	Agree	Neutral	Agree	Neutral	Agree	Agree	Neutral	Agree
2020-07-27 19:05:24	72	Strongly Agree	Agree	Strongly Agree	Disagree	Agree	Agree	Neutral	Strongly Agree	Strongly Agree	Strongly Agree	Neutral	Strongly Agree	Strongly agree	Neutral	Agree
2020-07-27 19:10:57	73	Agree	Agree	Agree	Disagree	Agree	Agree	Neutral	Neutral	Agree	Strongly Agree	Strongly Agree	Strongly Agree	Agree	Neutral	Strongly Agree
2020-07-27 19:12:39	74	Agree	Agree	Disagree	Disagree	Neutral	Agree	Neutral	Agree	Agree	Neutral	Agree	Agree	Agree	Agree	Agree
2020-07-27 19:14:02	75	Strongly Agree	Strongly Agree	Strongly Agree	Strongly Agree	Agree	Agree	Agree	Strongly Agree	Strongly Agree	Strongly Agree	Strongly Agree	Strongly Agree	Agree	Strongly agree	Agree
2020-07-27 19:15:27	76	Strongly Agree	Strongly Agree	Strongly Agree	Neutral	Agree	Agree	Agree	Strongly Agree	Strongly Agree	Strongly Agree	Strongly Agree	Strongly Agree	Agree	Strongly agree	Strongly Agree
2020-07-27 19:15:43	77	Agree	Strongly Agree	Strongly Agree	Agree	Agree	Agree	Strongly Agree	Strongly Agree	Neutral	Agree	Agree	Strongly Agree	Agree	Agree	Neutral
2020-07-27 19:15:57	78	Agree	Strongly Agree	Strongly Agree	Agree	Agree	Agree	Strongly Agree	Strongly Agree	Neutral	Agree	Agree
2020-07-27 19:16:24	79	Agree	Strongly Agree	Strongly Agree	Agree	Agree	Agree	Strongly Agree	Strongly Agree	Neutral	Agree	Agree
2020-07-27 19:17:38	80	Strongly Agree	Agree	Agree	Disagree	Neutral	Agree	Agree	Agree	Neutral	Agree	Agree	Agree	Agree	Agree	Strongly Agree
2020-07-27 19:17:39	81	Disagree	Agree	Agree	Disagree	Strongly Agree	Agree	Agree	Neutral	Agree	Strongly Agree	Agree	Strongly Agree	Agree	Agree	Agree
2020-07-27 19:21:45	82	Agree	Agree	Strongly Agree	Disagree	Neutral	Neutral	Agree	Neutral	Neutral	Agree	Agree	Agree	Agree	Neutral	Strongly Agree
2020-07-27 19:28:34	83
2020-07-27 19:38:08	84	Agree	Agree	Agree	Agree	Neutral	Agree	Agree	Agree	Agree	Agree	Neutral	Agree	Neutral	Neutral	Agree
2020-07-27 19:44:22	85	Agree	Agree	Agree	Agree	Agree	Agree	Neutral	Agree	Agree	Strongly Agree	Agree	Agree	Strongly agree	Neutral	Strongly Agree
2020-07-27 19:57:04	86	Strongly Agree	Agree	Strongly Agree	Disagree	Agree	Agree	Neutral	Strongly Agree	Strongly Agree	Strongly Agree	Neutral	Strongly Agree	Strongly agree	Neutral	Agree
2020-07-27 19:58:00	87	Agree	Agree	Agree	Neutral	Agree	Agree	Agree	Agree	Agree	Strongly Agree	Agree	Agree	Agree	Agree	Agree
2020-07-27 20:39:20	88	Agree	Disagree	Agree	Disagree	Strongly Agree	Agree	Neutral	Neutral	Disagree	Strongly Agree	Agree	Strongly Agree	Strongly agree	Neutral	Agree
2020-07-27 21:21:26	89	Strongly Agree	Agree	Strongly Agree	Agree	Strongly Agree	Strongly Agree	Agree	Strongly Agree	Strongly Agree	Strongly Agree	Agree	Strongly Agree	Agree	Agree	Strongly Agree
2020-07-27 21:51:53	90	Neutral	Disagree	Agree	Strongly Disagree	Neutral	Disagree	Disagree	Disagree	Disagree	Agree	Agree	Disagree	Neutral	Neutral	Agree
2020-07-27 22:10:01	91	Agree	Agree	Agree	Agree	Strongly Agree	Strongly Agree	Agree	Strongly Agree	Strongly Agree	Strongly Agree	Agree	Agree	Agree	Agree	Strongly Agree
2020-07-27 22:13:55	92	Strongly Agree	Agree	Strongly Agree	Agree	Strongly Agree	Strongly Agree	Agree	Strongly Agree	Strongly Agree	Strongly Agree	Agree	Strongly Agree	Agree	Agree	Strongly Agree
2020-07-27 22:16:36	93	Agree	Agree	Neutral	Agree	Agree	Strongly Agree	Agree	Agree	Agree	Strongly Agree	Strongly Agree	Strongly Agree	Strongly agree	Agree	Agree
2020-07-27 22:21:46	94	Strongly Agree	Strongly Agree	Agree	Agree	Strongly Agree	Agree	Strongly Agree	Strongly Agree	Strongly Agree	Strongly Agree	Strongly Agree	Strongly Agree	Strongly agree	Strongly agree	Strongly Agree
2020-07-27 22:49:30	95	Agree	Agree	Strongly Agree	Strongly Disagree	Agree	Strongly Agree	Neutral	Strongly Disagree		Strongly Agree	Neutral	Agree	Agree	Neutral	Strongly Agree
2020-07-28 06:49:40	96	Agree	Agree	Agree	Agree	Agree	Agree	Neutral	Agree	Neutral	Agree	Agree	Strongly Agree	Agree	Agree	Strongly Agree
2020-07-28 06:57:18	97	Strongly Agree	Agree	Neutral	Agree	Agree	Strongly Agree	Agree	Agree	Agree	Strongly Agree	Agree	Strongly Agree	Strongly agree	Strongly agree	Strongly Agree
2020-07-28 07:00:10	98	Neutral	Strongly Disagree	Agree	Neutral	Agree	Disagree	Neutral	Neutral	Agree	Agree	Agree	Agree	Neutral	Agree	Agree
2020-07-28 07:20:33	99	Strongly Agree	Strongly Agree	Strongly Agree	Neutral	Agree	Neutral	Agree	Agree	Agree	Strongly Agree	Strongly Agree	Agree	Agree	Agree	Neutral
2020-07-28 12:03:23	100	Neutral	Disagree	Agree	Strongly Disagree	Strongly Agree	Neutral	Agree	Neutral	Agree	Strongly Agree	Strongly Agree	Agree	Agree	Agree	Agree
2020-07-28 12:04:05	101	Agree	Agree	Agree	Disagree	Strongly Agree	Strongly Agree	Neutral	Agree	Neutral	Strongly Agree	Agree	Strongly Agree	Agree	Agree	Agree
2020-07-28 12:04:51	102	Neutral	Agree	Agree	Disagree	Neutral	Agree	Disagree	Agree	Agree	Disagree	Disagree	Agree	Agree	Agree	Agree
2020-07-28 12:05:23	103	Agree	Neutral	Disagree	Disagree	Agree	Disagree	Strongly Agree	Neutral	Agree	Strongly Agree	Agree	Agree	Agree	Agree	Strongly Agree
2020-07-28 12:05:45	104	Agree	Agree	Neutral	Disagree	Agree	Neutral	Neutral	Agree	Agree	Agree	Agree	Agree	Agree	Neutral	Agree
2020-07-28 12:07:08	105	Strongly Agree	Agree	Strongly Agree	Disagree	Neutral	Agree	Agree	Agree	Agree	Strongly Agree	Agree	Agree	Disagree	Agree	Agree
2020-07-28 12:10:34	106	Agree	Neutral	Agree	Disagree	Neutral	Agree	Disagree	Neutral	Neutral	Agree	Neutral	Neutral	Agree	Agree	Agree
2020-07-28 12:12:21	107	Agree	Agree	Neutral	Disagree	Agree	Agree	Agree	Agree	Agree	Agree	Agree	Agree	Agree	Agree	Agree
2020-07-28 12:13:43	108	Strongly Agree	Strongly Agree	Neutral	Agree	Strongly Agree	Strongly Agree	Strongly Agree	Agree	Agree	Strongly Agree	Strongly Agree	Strongly Agree	Agree	Agree	Strongly Agree
2020-07-28 12:16:39	109	Strongly Agree	Strongly Agree	Strongly Agree	Strongly Agree	Strongly Agree	Strongly Agree	Strongly Agree	Strongly Agree	Strongly Agree	Strongly Agree	Strongly Agree	Agree	Strongly agree	Strongly agree	Strongly Agree
2020-07-28 12:26:41	110	Agree	Neutral	Strongly Agree	Neutral	Strongly Agree	Strongly Agree	Agree	Neutral	Neutral	Strongly Agree	Strongly Agree	Agree	Agree	Strongly agree	Strongly Agree
2020-07-28 12:27:37	111	Neutral	Agree	Agree	Agree	Agree	Strongly Agree	Agree	Agree	Agree	Agree	Agree	Agree	Agree	Agree	Agree
2020-07-28 12:30:38	112	Agree	Neutral	Neutral	Neutral	Neutral	Neutral	Neutral	Neutral	Agree	Agree	Neutral	Neutral	Agree	Agree	Agree
2020-07-28 12:34:14	113	Strongly Agree	Strongly Agree	Neutral	Neutral	Strongly Agree	Strongly Agree	Strongly Agree	Neutral	Neutral	Strongly Agree	Strongly Agree	Strongly Agree	Strongly agree	Strongly agree	Strongly Agree
2020-07-28 12:37:20	114	Strongly Agree	Strongly Agree	Strongly Agree	Strongly Agree	Strongly Agree	Strongly Agree	Strongly Agree	Strongly Agree	Strongly Agree	Strongly Agree	Strongly Agree	Strongly Agree	Strongly agree	Strongly agree	Strongly Agree
2020-07-28 12:50:48	115	Strongly Agree	Agree	Strongly Agree	Neutral	Strongly Agree	Strongly Agree	Agree	Strongly Agree	Strongly Agree	Strongly Agree	Strongly Agree	Agree	Strongly agree	Strongly agree	Strongly Agree
2020-07-28 12:53:37	116	Agree	Agree	Neutral	Disagree	Agree	Neutral	Neutral	Agree	Agree	Agree	Agree	Agree	Agree	Neutral	Agree
2020-07-28 12:53:42	117	Agree	Neutral	Agree	Neutral	Agree	Neutral	Agree	Agree	Neutral	Agree	Agree	Agree	Agree	Agree	Agree
2020-07-28 12:55:08	118	Neutral	Neutral	Agree	Disagree	Agree	Neutral	Agree	Agree	Neutral	Neutral	Agree	Agree	Neutral	Neutral	Neutral
2020-07-28 12:55:18	119	Agree	Strongly Agree	Agree	Strongly Agree	Strongly Agree	Strongly Agree	Strongly Agree	Agree	Agree	Strongly Agree	Agree	Strongly Agree	Strongly agree	Agree	Strongly Agree
2020-07-28 12:55:47	120	Strongly Agree	Strongly Agree	Agree	Agree	Strongly Agree	Strongly Agree	Strongly Agree			Strongly Agree	Strongly Agree	Strongly Agree	Strongly agree	Strongly agree	Agree
2020-07-28 13:02:10	121	Neutral	Disagree	Agree	Disagree	Agree	Agree	Disagree	Agree	Agree	Agree	Agree	Agree	Agree	Agree	Agree
2020-07-28 13:12:58	122	Strongly Agree	Strongly Agree	Strongly Agree	Agree	Strongly Agree	Strongly Agree	Strongly Agree	Strongly Agree	Strongly Agree	Strongly Agree	Strongly Agree	Strongly Agree	Strongly agree	Strongly agree	Strongly Agree
2020-07-28 13:28:47	123	Agree	Disagree	Agree	Strongly Disagree	Strongly Agree	Neutral	Agree	Agree	Agree	Agree	Agree	Neutral	Agree	Agree	Neutral
2020-07-28 13:31:01	124	Strongly Agree	Strongly Agree	Agree	Agree	Agree	Agree	Agree	Agree	Agree	Agree	Agree	Agree	Agree	Strongly agree	Strongly Agree
2020-07-28 13:31:09	125	Agree	Agree	Agree	Neutral	Agree	Agree	Agree	Agree	Agree	Agree	Agree	Agree	Agree	Agree	Agree
2020-07-28 13:43:08	126	Agree	Agree	Disagree	Agree	Agree	Neutral	Agree	Agree	Agree	Agree	Agree	Agree	Agree	Agree	Agree
2020-07-28 13:47:14	127	Agree	Agree	Strongly Disagree	Strongly Disagree	Neutral	Neutral	Agree	Agree	Agree	Strongly Agree	Agree	Agree	Neutral	Agree	Strongly Agree
2020-07-28 13:49:00	128	Strongly Agree	Strongly Agree	Strongly Agree	Strongly Agree	Strongly Agree	Agree	Strongly Agree	Strongly Agree	Strongly Agree	Strongly Agree	Strongly Agree	Strongly Agree	Strongly agree	Strongly agree	Strongly Agree
2020-07-28 14:37:17	129	Agree	Agree	Agree	Disagree	Agree	Neutral	Neutral	Agree	Agree	Agree	Neutral	Agree	Agree	Agree	Agree
2020-07-28 14:47:15	130	Strongly Agree	Agree	Strongly Agree	Agree	Strongly Agree	Strongly Agree	Agree	Strongly Agree	Strongly Agree	Strongly Agree	Agree	Strongly Agree	Agree	Agree	Strongly Agree
2020-07-28 14:56:12	131	Strongly Agree	Strongly Agree	Agree	Disagree	Agree	Agree	Agree	Agree	Agree	Strongly Agree	Strongly Agree	Agree	Agree	Agree	Agree
2020-07-28 14:59:54	132	Agree	Agree	Neutral	Agree	Agree	Agree	Agree	Agree	Agree	Agree	Agree	Agree	Neutral	Agree	Agree
2020-07-28 15:01:22	133	Agree	Agree	Disagree	Agree	Agree	Agree	Agree	Agree	Agree	Agree	Agree	Agree	Agree	Agree	Agree
2020-07-28 16:05:00	134
2020-07-28 16:22:57	135	Agree	Agree	Agree	Disagree	Agree	Agree	Neutral	Agree	Agree	Strongly Agree	Strongly Agree	Agree	Neutral	Neutral	Agree
2020-07-28 18:30:06	136	Agree	Agree	Agree	Disagree	Agree	Agree	Agree	Agree	Agree	Agree	Agree	Agree	Agree	Agree	Agree
2020-07-28 19:30:06	137	Agree	Neutral	Strongly Agree	Disagree	Agree	Agree	Neutral	Neutral	Neutral	Agree	Disagree	Disagree	Agree	Agree	Strongly Agree
2020-07-28 20:13:56	138	Agree	Agree	Agree	Neutral	Neutral	Agree	Agree	Agree	Neutral	Strongly Agree	Agree	Agree	Neutral	Neutral	Agree
2020-07-28 21:19:17	139	Agree	Agree	Agree	Agree	Agree	Agree	Agree	Agree	Agree	Agree	Agree	Agree	Agree	Agree	Agree
2020-07-28 21:23:58	140	Agree	Neutral	Agree	Disagree	Agree	Neutral	Agree	Agree	Agree	Strongly Agree	Agree	Agree	Neutral	Neutral	Agree
2020-07-28 23:09:39	141	Strongly Agree	Strongly Agree	Agree	Disagree	Agree	Strongly Agree	Neutral	Strongly Agree	Strongly Agree	Strongly Agree	Strongly Agree	Agree	Agree	Strongly agree	Agree
2020-07-28 23:11:52	142	Agree	Agree	Agree	Agree	Agree	Agree	Agree	Agree	Agree	Agree	Agree	Agree	Agree	Agree	Agree
2020-07-29 08:55:22	143	Strongly Agree	Strongly Agree	Agree	Agree	Agree	Agree	Agree	Agree	Agree	Strongly Agree	Strongly Agree	Agree	Agree	Agree	Agree
2020-07-29 09:08:15	144	Agree	Agree	Neutral	Disagree	Agree	Neutral	Agree	Agree	Agree	Agree	Neutral	Agree	Agree	Agree	Agree
2020-07-29 09:39:04	145	Agree	Agree	Agree	Agree	Strongly Agree	Agree	Agree	Agree	Agree	Agree	Agree	Agree	Agree	Agree	Agree
2020-07-29 10:58:21	146	Agree	Agree	Disagree	Neutral	Agree	Agree	Neutral	Neutral	Agree	Agree	Agree	Agree	Agree	Agree	Agree
2020-07-29 11:24:24	147	Agree	Agree	Neutral	Disagree	Agree	Neutral	Agree	Agree	Neutral	Agree	Agree	Neutral	Neutral	Neutral	Agree
2020-07-29 12:05:47	148	Agree	Agree	Agree	Agree	Agree	Agree	Agree	Agree	Agree	Agree	Agree	Agree	Agree	Agree	Agree
2020-07-29 12:17:57	149	Agree	Agree	Agree	Disagree	Neutral	Agree	Neutral	Agree	Agree	Agree	Agree
2020-07-29 12:18:42	150	Strongly Agree	Neutral	Strongly Agree	Neutral	Strongly Agree	Agree	Strongly Agree	Agree	Neutral	Strongly Agree	Strongly Agree	Strongly Agree	Strongly agree	Strongly agree	Strongly Agree
2020-07-29 12:18:45	151	Strongly Agree	Strongly Agree	Strongly Agree	Neutral	Agree	Agree	Agree	Neutral	Agree	Strongly Agree	Agree	Agree	Agree	Agree	Strongly Agree
2020-07-29 12:19:13	152	Strongly Agree	Agree	Agree	Strongly Agree	Agree	Agree	Agree	Agree	Agree	Agree	Agree	Agree	Agree	Agree	Agree
2020-07-29 12:19:15	153	Agree	Agree	Agree	Disagree	Neutral	Agree	Neutral	Agree	Agree	Agree	Agree	Disagree	Agree	Agree	Strongly Agree
2020-07-29 12:19:22	154	Agree	Agree	Strongly Agree	Disagree	Strongly Agree	Strongly Agree	Strongly Agree	Agree	Agree	Strongly Agree	Agree	Strongly Agree	Strongly agree	Strongly agree	Strongly Agree
2020-07-29 12:19:29	155	Strongly Agree	Agree	Agree	Neutral	Agree	Agree	Agree	Agree	Agree	Agree	Strongly Agree	Strongly Agree	Agree	Agree	Agree
2020-07-29 12:19:33	156	Strongly Agree	Agree	Agree	Disagree	Agree	Agree	Agree	Agree	Agree	Agree	Agree	Agree	Agree	Agree	Agree
2020-07-29 12:20:46	157	Agree	Agree	Strongly Agree	Agree	Strongly Agree	Agree	Agree	Agree	Agree	Agree	Agree	Strongly Agree	Agree	Agree	Strongly Agree
2020-07-29 12:20:48	158	Strongly Agree	Agree	Strongly Agree	Agree	Agree	Strongly Agree	Neutral	Agree	Neutral	Strongly Agree	Strongly Agree	Strongly Agree	Agree	Agree	Strongly Agree
2020-07-29 12:21:13	159	Agree	Agree	Agree	Agree	Neutral	Agree	Neutral	Agree	Agree	Neutral	Neutral	Neutral	Neutral	Neutral	Strongly Agree
2020-07-29 12:21:54	160	Agree	Agree	Agree	Neutral	Neutral	Agree	Agree	Agree	Neutral	Agree	Neutral	Neutral	Agree	Neutral	Agree
2020-07-29 12:22:40	161	Strongly Agree	Disagree	Strongly Agree	Strongly Disagree	Agree	Strongly Disagree	Neutral	Strongly Agree	Strongly Agree	Strongly Agree	Agree	Agree	Neutral	Agree	Strongly Agree
2020-07-29 12:22:42	162	Agree	Disagree	Agree	Strongly Disagree	Neutral	Disagree	Agree	Neutral	Agree	Strongly Agree	Strongly Agree	Neutral	Agree	Agree	Strongly Agree
2020-07-29 12:23:19	163	Neutral	Agree	Strongly Agree	Neutral	Agree	Agree	Strongly Agree	Agree	Agree	Strongly Agree	Agree	Agree	Agree	Agree	Agree
2020-07-29 12:23:44	164	Neutral	Neutral	Strongly Agree	Disagree	Agree	Agree	Strongly Agree	Agree	Agree	Strongly Agree	Agree	Strongly Agree	Strongly agree	Strongly agree	Strongly Agree
2020-07-29 12:24:19	165	Strongly Agree	Strongly Agree	Neutral	Disagree	Agree	Neutral	Neutral	Agree	Agree	Agree	Neutral	Agree	Neutral	Agree	Strongly Agree
2020-07-29 12:25:04	166	Agree	Strongly Agree	Strongly Agree	Neutral	Agree	Agree	Neutral	Agree	Agree	Strongly Agree	Strongly Agree	Agree	Agree	Agree	Agree
2020-07-29 12:25:10	167	Agree	Strongly Agree	Strongly Agree	Neutral	Agree	Agree	Neutral	Agree	Agree	Strongly Agree	Strongly Agree	Agree	Agree	Agree	Agree
2020-07-29 12:26:20	168	Agree	Agree	Strongly Agree	Strongly Disagree	Agree	Neutral	Neutral	Neutral	Disagree	Strongly Agree	Agree	Neutral	Agree	Agree	Neutral
2020-07-29 12:26:33	169	Agree	Agree	Agree	Disagree	Strongly Agree	Strongly Agree	Neutral	Agree	Agree	Strongly Agree	Neutral	Agree	Agree	Agree	Strongly Agree
2020-07-29 12:26:52	170	Strongly Agree	Strongly Agree	Strongly Agree	Strongly Agree	Agree	Agree	Strongly Agree	Agree	Agree	Strongly Agree	Strongly Agree	Strongly Agree	Strongly agree	Strongly agree	Strongly Agree
2020-07-29 12:27:04	171	Strongly Agree	Strongly Agree	Strongly Agree	Strongly Agree	Strongly Agree	Strongly Agree	Strongly Agree	Strongly Agree	Agree	Strongly Agree	Strongly Agree	Strongly Agree	Strongly agree	Strongly agree	Strongly Agree
2020-07-29 12:27:51	172	Strongly Agree	Strongly Agree	Strongly Agree	Strongly Agree	Agree	Agree	Strongly Agree	Agree	Agree	Strongly Agree	Strongly Agree	Strongly Agree	Strongly agree	Strongly agree	Strongly Agree
2020-07-29 12:30:07	173	Strongly Agree	Strongly Agree	Neutral	Disagree	Strongly Agree	Strongly Agree	Agree	Agree	Neutral	Agree	Agree	Agree	Strongly agree	Agree	Agree
2020-07-29 12:30:08	174	Strongly Agree	Neutral	Strongly Agree	Disagree	Strongly Agree	Agree	Agree	Agree	Neutral	Strongly Agree	Agree
2020-07-29 12:32:44	175	Agree	Agree	Strongly Agree	Neutral	Agree	Agree	Neutral	Neutral	Agree	Agree	Neutral	Neutral	Neutral	Agree	Agree
2020-07-29 12:34:09	176	Agree	Agree	Neutral	Strongly Disagree	Agree	Neutral	Agree	Disagree	Disagree	Agree	Strongly Agree	Agree	Agree	Agree	Agree
2020-07-29 12:37:30	177	Strongly Agree	Agree	Agree	Neutral	Agree	Agree	Agree	Agree	Agree	Agree	Agree	Agree	Agree	Agree	Agree
2020-07-29 12:39:47	178	Strongly Agree	Agree	Strongly Agree	Agree	Strongly Agree	Agree	Agree	Agree	Agree	Strongly Agree	Strongly Agree	Agree	Strongly agree	Neutral	Strongly Agree
2020-07-29 12:42:30	179	Agree	Agree	Agree	Neutral	Strongly Agree	Strongly Agree	Agree	Agree	Agree	Agree	Agree	Agree	Agree	Neutral	Agree
2020-07-29 12:50:22	180	Agree	Neutral	Agree	Disagree	Agree	Neutral	Agree	Agree	Neutral	Agree	Agree	Neutral	Agree	Neutral	Agree
2020-07-29 12:53:05	181	Agree	Agree	Agree	Neutral	Agree	Agree	Agree	Agree	Agree	Agree	Agree	Agree	Agree	Agree	Agree
2020-07-29 12:53:26	182	Agree	Agree	Agree	Disagree	Agree	Agree	Agree	Agree	Agree	Agree	Agree	Agree	Agree	Agree	Agree
2020-07-29 12:53:40	183	Strongly Agree	Agree	Strongly Agree	Strongly Agree	Strongly Agree	Strongly Agree	Strongly Agree	Strongly Agree	Agree	Strongly Agree	Strongly Agree	Strongly Agree	Strongly agree	Agree	Neutral
2020-07-29 12:53:40	184	Agree	Agree	Agree	Agree	Agree	Agree	Agree	Agree	Agree	Agree	Agree	Agree	Agree	Agree	Agree
2020-07-29 12:53:41	185	Strongly Agree	Agree	Strongly Agree	Agree	Strongly Agree	Strongly Agree	Strongly Agree	Strongly Agree	Strongly Agree	Strongly Agree	Agree	Strongly Agree	Strongly agree	Agree	Strongly Agree
2020-07-29 13:00:03	186	Agree	Neutral	Agree	Strongly Disagree	Agree	Neutral	Neutral	Neutral	Neutral	Agree	Neutral	Agree	Neutral	Agree	Agree
2020-07-29 13:00:15	187	Strongly Agree	Strongly Agree	Strongly Agree	Strongly Agree	Agree	Agree	Agree	Agree	Agree	Agree	Agree	Agree	Agree	Agree	Agree
2020-07-29 13:00:16	188	Agree	Strongly Agree	Strongly Agree	Agree	Agree	Strongly Agree	Agree	Agree	Agree	Strongly Agree	Strongly Agree	Agree	Agree	Strongly agree	Agree
2020-07-29 13:08:36	189
2020-07-29 13:09:50	190	Agree	Agree	Strongly Agree	Disagree	Strongly Agree	Agree	Neutral	Agree	Neutral	Strongly Agree	Agree	Strongly Agree	Strongly agree	Agree	Strongly Agree
2020-07-29 13:18:42	191	Agree	Strongly Agree	Agree	Neutral	Agree	Agree	Agree	Agree	Neutral	Agree	Agree	Agree	Agree	Neutral	Agree
2020-07-29 13:34:06	192	Agree	Agree	Agree	Disagree	Agree	Agree	Neutral	Agree	Agree	Agree	Agree	Agree	Neutral	Disagree	Agree
2020-07-29 13:34:07	193	Agree	Agree	Strongly Agree	Neutral	Agree	Agree	Agree	Agree	Agree	Strongly Agree	Strongly Agree	Agree	Agree	Agree	Agree
2020-07-29 13:49:40	194	Agree	Agree	Agree	Disagree	Agree	Agree	Neutral	Agree	Agree	Agree	Agree	Agree	Agree	Agree	Agree
2020-07-29 14:06:19	195	Strongly Agree	Agree	Strongly Agree	Agree	Agree	Strongly Agree	Agree	Agree	Agree	Strongly Agree	Neutral	Agree	Agree	Strongly agree	Agree
2020-07-29 14:19:03	196	Strongly Agree	Agree	Strongly Agree	Disagree	Strongly Agree	Agree	Agree	Strongly Agree	Agree	Strongly Agree	Agree	Strongly Agree	Strongly agree	Agree	Agree
2020-07-29 14:29:03	197	Strongly Agree	Strongly Agree	Agree	Agree	Agree	Agree	Agree	Neutral	Neutral	Agree	Agree	Agree	Agree	Agree	Agree
2020-07-29 14:50:32	198	Strongly Agree	Strongly Agree	Strongly Agree	Strongly Agree	Strongly Agree	Strongly Agree	Strongly Agree	Strongly Agree	Strongly Agree	Strongly Agree	Strongly Agree	Strongly Agree	Strongly agree	Strongly agree	Strongly Agree
2020-07-29 14:58:57	199	Strongly Agree	Agree	Agree	Neutral	Strongly Agree	Strongly Agree	Agree	Agree	Agree	Strongly Agree	Agree	Strongly Agree	Agree	Agree	Strongly Agree
2020-07-29 15:03:22	200	Agree	Strongly Agree	Strongly Agree	Disagree	Agree	Agree	Strongly Agree	Strongly Agree	Strongly Agree	Strongly Agree	Strongly Agree	Agree	Agree	Neutral	Strongly Agree
2020-07-29 15:27:20	201	Strongly Agree	Strongly Agree	Neutral	Disagree	Strongly Agree	Strongly Agree	Strongly Agree	Strongly Agree	Agree	Strongly Agree	Strongly Agree	Strongly Agree	Strongly agree	Strongly agree	Strongly Agree
2020-07-29 16:09:18	202	Neutral	Neutral	Strongly Disagree	Strongly Disagree	Agree	Neutral	Strongly Agree	Strongly Agree	Strongly Agree	Strongly Agree	Strongly Agree	Strongly Agree	Strongly agree	Strongly agree	Strongly Agree
2020-07-29 17:02:53	203	Agree	Agree	Agree	Disagree	Agree	Agree		Strongly Agree	Agree	Agree	Agree	Strongly Agree	Agree	Agree	Strongly Agree
2020-07-29 17:04:51	204	Agree	Agree	Strongly Agree	Agree	Agree	Agree	Agree	Agree	Agree	Agree	Agree	Agree	Agree	Agree	Agree
2020-07-29 19:38:47	205	Agree	Agree	Agree	Strongly Agree	Agree	Agree	Agree	Agree	Agree	Strongly Agree	Strongly Agree	Strongly Agree	Agree	Agree	Strongly Agree
2020-07-29 19:53:57	206	Agree	Agree	Neutral	Neutral	Agree	Neutral	Agree	Agree	Neutral	Agree	Neutral	Agree	Agree	Agree	Agree
2020-07-29 19:54:10	207	Neutral	Agree	Disagree	Agree	Agree	Agree	Agree	Neutral	Neutral	Agree	Agree	Agree	Neutral	Agree	Agree
2020-07-29 20:34:56	208	Strongly Agree	Neutral	Agree	Neutral	Agree	Agree	Disagree	Agree	Neutral	Strongly Agree	Agree	Agree	Agree	Agree	Agree
2020-07-29 21:14:31	209	Neutral	Disagree	Agree	Strongly Disagree	Agree	Agree	Neutral	Neutral	Agree	Strongly Agree	Neutral	Agree	Agree	Agree	Strongly Agree
2020-07-29 21:48:45	210	Strongly Agree	Agree	Neutral	Neutral	Agree	Neutral	Agree	Agree	Agree	Agree	Neutral	Agree	Agree	Neutral	Agree
2020-07-29 22:00:42	211	Strongly Agree	Strongly Agree	Strongly Disagree	Strongly Agree	Strongly Agree	Strongly Agree	Strongly Agree	Strongly Agree	Agree	Strongly Agree	Strongly Agree	Strongly Agree	Agree	Strongly agree	Strongly Agree
2020-07-29 22:55:33	212	Disagree	Disagree	Agree	Neutral	Agree	Neutral	Agree	Neutral	Neutral	Agree	Agree	Disagree	Neutral	Neutral	Agree
2020-07-29 23:08:44	213	Strongly Agree	Agree	Disagree	Strongly Disagree	Neutral	Agree	Strongly Agree	Agree	Neutral	Strongly Agree	Strongly Agree	Disagree	Neutral	Agree	Neutral
2020-07-30 09:05:05	214	Strongly Agree	Agree	Strongly Agree	Disagree	Neutral	Agree		Agree	Agree	Strongly Agree	Agree	Agree		Agree	Agree
2020-07-30 09:08:10	215	Neutral	Neutral	Agree	Neutral	Agree	Agree	Agree	Agree	Agree	Agree	Agree	Agree	Agree	Agree	Agree
2020-07-30 09:08:21	216	Neutral	Neutral	Agree	Neutral	Strongly Agree	Agree	Agree	Agree	Agree	Agree	Agree	Agree	Agree	Agree	Strongly Agree
2020-07-30 09:08:29	217	Neutral	Neutral	Agree	Neutral	Strongly Agree	Agree	Agree	Agree	Agree	Agree	Agree	Agree	Agree	Agree	Strongly Agree
2020-07-30 09:10:16	218	Agree	Agree	Neutral	Neutral	Agree	Agree	Agree	Agree	Agree	Strongly Agree	Strongly Agree	Strongly Agree	Strongly agree	Strongly agree	Strongly Agree
2020-07-30 09:10:47	219	Agree	Agree	Agree	Agree	Agree	Agree	Agree	Agree	Agree	Agree	Agree	Agree	Agree	Agree	Agree
2020-07-30 09:11:00	220	Agree	Disagree	Disagree	Disagree	Agree	Neutral	Neutral	Neutral	Neutral	Strongly Agree	Agree	Agree	Agree	Agree	Agree
2020-07-30 09:14:25	221	Agree	Agree	Neutral	Strongly Agree	Agree	Agree	Agree	Strongly Agree	Agree	Agree	Agree	Strongly Agree	Agree	Agree	Agree
2020-07-30 09:19:58	222	Strongly Agree	Strongly Agree	Strongly Agree	Strongly Agree	Strongly Agree	Strongly Agree	Strongly Agree	Strongly Agree	Strongly Agree	Strongly Agree	Strongly Agree	Strongly Agree	Strongly agree	Strongly agree	Strongly Agree
2020-07-30 09:21:15	223	Agree	Neutral	Agree	Disagree	Agree	Disagree	Agree	Agree	Agree	Agree	Agree	Agree	Agree	Agree	Agree
2020-07-30 09:22:00	224	Agree	Agree	Agree	Neutral	Agree	Agree	Agree	Agree	Agree	Strongly Agree	Agree	Agree	Agree	Agree	Agree
2020-07-30 09:22:31	225	Strongly Agree	Strongly Agree	Agree	Neutral	Agree	Strongly Agree	Agree	Strongly Agree	Agree	Strongly Agree	Agree	Agree	Agree	Agree	Agree
2020-07-30 09:24:18	226	Agree	Agree	Agree	Agree	Neutral	Agree	Agree	Agree	Agree	Strongly Agree	Strongly Agree	Agree	Agree	Agree	Strongly Agree
2020-07-30 09:25:25	227	Agree	Neutral	Neutral	Agree	Agree	Agree	Strongly Agree	Agree	Agree	Strongly Agree	Strongly Agree	Agree	Agree	Agree	Agree
2020-07-30 09:29:12	228	Strongly Agree	Agree	Strongly Agree	Agree	Agree	Agree	Strongly Agree	Strongly Agree	Strongly Agree	Strongly Agree	Strongly Agree	Agree	Strongly agree	Strongly agree	Agree
2020-07-30 09:31:09	229	Agree	Agree	Strongly Agree	Neutral	Agree	Agree	Agree	Agree		Agree	Agree	Agree	Agree	Agree	Agree
2020-07-30 09:32:55	230	Agree	Agree	Agree	Agree	Agree	Neutral	Neutral	Agree	Agree	Agree	Agree	Agree	Agree	Agree	Strongly Agree
2020-07-30 09:32:59	231	Strongly Agree	Strongly Agree	Strongly Agree	Neutral	Agree	Agree	Neutral	Agree	Agree	Strongly Agree	Neutral	Agree	Agree	Agree	Strongly Agree
2020-07-30 09:35:16	232	Agree	Agree	Neutral	Neutral	Agree	Agree	Agree	Agree	Neutral	Agree	Agree	Neutral	Agree	Neutral	Agree
2020-07-30 09:37:18	233	Strongly Agree	Strongly Agree	Agree	Neutral	Strongly Agree	Strongly Agree	Agree	Strongly Disagree	Strongly Disagree	Agree	Strongly Agree	Strongly Agree	Strongly agree	Agree	Agree
2020-07-30 09:56:01	234	Agree	Strongly Agree	Strongly Agree	Neutral	Agree	Agree	Agree	Strongly Agree	Strongly Agree	Agree	Strongly Agree	Strongly Agree	Strongly agree	Agree	Strongly Agree
2020-07-30 09:57:36	235	Neutral	Agree	Strongly Disagree	Strongly Disagree	Neutral	Agree	Agree	Agree	Agree	Agree	Strongly Agree	Neutral	Neutral	Agree	Strongly Agree
2020-07-30 09:58:33	236	Agree	Agree	Neutral	Neutral	Neutral	Agree	Agree	Strongly Agree	Agree	Strongly Agree	Strongly Agree	Agree	Agree	Agree	Strongly Agree
2020-07-30 09:58:52	237	Neutral	Neutral	Agree	Neutral	Agree	Agree	Agree	Agree	Agree	Agree	Agree	Agree	Agree	Agree	Agree
2020-07-30 09:59:10	238	Agree	Agree	Strongly Agree	Neutral	Agree	Neutral	Neutral	Agree	Agree	Agree	Agree	Agree	Agree	Agree	Agree
2020-07-30 09:59:26	239	Agree	Strongly Agree	Agree	Agree	Agree	Strongly Agree	Agree	Strongly Agree	Agree	Strongly Agree	Strongly Agree	Strongly Agree	Strongly agree	Strongly agree	Strongly Agree
2020-07-30 10:00:27	240	Agree	Agree	Agree	Agree	Agree	Agree	Agree	Agree	Agree	Agree	Agree	Agree	Agree	Agree	Agree
2020-07-30 10:00:42	241	Strongly Agree	Agree	Strongly Agree	Strongly Agree	Agree	Agree	Neutral	Neutral	Neutral	Strongly Agree	Agree	Agree	Agree	Agree	Agree
2020-07-30 10:00:44	242	Agree	Agree	Agree	Disagree	Agree	Neutral	Strongly Agree	Strongly Agree	Strongly Agree	Strongly Agree	Strongly Agree	Agree	Neutral	Neutral	Agree
2020-07-30 10:00:46	243	Agree	Agree	Agree	Agree	Agree	Agree	Agree	Agree	Agree	Agree	Agree	Agree	Agree	Agree	Agree
2020-07-30 10:03:56	244	Agree	Agree	Agree	Neutral	Agree	Agree	Agree	Agree	Agree	Agree	Agree	Strongly Agree	Agree	Agree	Strongly Agree
2020-07-30 10:04:47	245	Agree	Agree	Agree	Neutral	Agree	Agree	Agree	Agree	Agree	Agree	Agree	Agree	Agree	Agree	Agree
2020-07-30 10:04:56	246	Neutral	Neutral	Neutral	Neutral	Agree	Agree	Neutral	Neutral	Neutral	Neutral	Neutral	Agree	Agree	Agree	Agree
2020-07-30 10:05:28	247	Strongly Agree	Strongly Agree	Strongly Agree	Strongly Agree	Agree	Strongly Agree	Agree	Strongly Agree	Agree	Strongly Agree	Strongly Agree	Strongly Agree	Strongly agree	Strongly agree	Strongly Agree
2020-07-30 10:05:31	248	Agree	Agree	Neutral	Disagree	Agree	Neutral	Agree	Agree	Agree	Agree	Neutral	Strongly Agree	Agree	Neutral	Agree
2020-07-30 10:06:40	249	Strongly Agree	Agree	Agree	Agree	Strongly Agree	Agree	Neutral	Strongly Agree	Agree	Strongly Agree	Agree	Agree	Strongly agree	Agree	Strongly Agree
2020-07-30 10:08:11	250	Agree	Agree	Agree	Agree	Strongly Agree	Strongly Agree	Agree	Agree	Agree	Strongly Agree	Agree	Agree	Agree	Agree	Agree
2020-07-30 10:08:34	251	Agree	Agree	Agree	Neutral	Agree	Agree	Agree	Agree	Agree	Strongly Agree	Strongly Agree	Agree	Agree	Agree	Agree
2020-07-30 10:12:39	252	Agree	Agree	Agree	Agree	Agree	Agree	Agree	Agree	Agree	Agree	Agree	Agree	Agree	Agree	Agree
2020-07-30 10:16:58	253	Agree	Agree	Agree	Agree	Agree	Agree	Agree	Agree	Agree	Agree	Agree	Agree	Agree	Agree	Agree
2020-07-30 10:19:31	254	Strongly Agree	Strongly Agree	Strongly Agree	Neutral	Strongly Agree	Strongly Agree	Strongly Agree	Strongly Agree	Strongly Agree	Strongly Agree	Strongly Agree	Strongly Agree	Agree	Agree	Strongly Agree
2020-07-30 10:22:23	255	Strongly Agree	Agree	Agree	Neutral	Agree	Agree	Strongly Agree	Strongly Agree	Strongly Agree	Strongly Agree	Strongly Agree	Agree	Agree	Agree	Strongly Agree
2020-07-30 10:32:31	256	Agree	Agree	Agree	Neutral	Agree	Agree	Agree	Agree	Agree	Agree	Agree	Agree	Agree	Agree	Agree
2020-07-30 10:32:40	257	Strongly Agree	Strongly Agree	Neutral	Neutral	Strongly Agree	Agree	Agree	Agree	Agree	Strongly Agree	Agree	Strongly Agree	Agree	Agree	Strongly Agree
2020-07-30 10:32:43	258	Strongly Agree	Strongly Agree	Neutral	Neutral	Strongly Agree	Agree	Agree	Agree	Agree	Strongly Agree	Agree	Strongly Agree	Agree	Agree	Strongly Agree
2020-07-30 10:36:35	259	Agree	Agree	Agree	Agree	Agree	Neutral	Agree	Agree	Agree	Strongly Agree	Agree	Agree	Neutral	Agree	Strongly Agree
2020-07-30 10:38:25	260	Strongly Agree	Strongly Agree	Agree	Neutral	Strongly Agree	Strongly Agree	Strongly Agree	Strongly Agree	Strongly Agree	Strongly Agree	Strongly Agree	Strongly Agree	Strongly agree	Strongly agree	Strongly Agree
2020-07-30 10:40:54	261	Strongly Agree	Strongly Agree	Agree	Neutral	Strongly Agree	Strongly Agree	Strongly Agree	Strongly Agree	Strongly Agree	Strongly Agree	Strongly Agree	Strongly Agree	Strongly agree	Strongly agree	Strongly Agree
2020-07-30 10:44:29	262	Agree	Agree	Neutral	Neutral	Agree	Agree	Agree	Agree	Agree	Agree	Agree	Agree	Agree	Agree	Agree
2020-07-30 10:59:50	263	Strongly Agree	Neutral	Strongly Agree	Neutral	Agree	Agree	Agree	Agree	Agree	Agree	Agree	Agree	Agree	Agree	Strongly Agree
2020-07-30 11:01:39	264	Agree	Agree	Agree	Disagree	Agree	Neutral	Neutral	Neutral	Neutral	Agree	Agree	Agree	Neutral	Agree	Agree
2020-07-30 11:23:26	265	Agree	Agree	Strongly Agree	Agree	Agree	Agree	Agree	Agree	Agree	Strongly Agree	Agree	Strongly Agree	Agree	Agree	Strongly Agree
2020-07-30 12:08:45	266	Agree	Agree	Strongly Agree	Disagree	Strongly Agree	Agree	Agree	Agree	Agree	Strongly Agree	Strongly Agree	Strongly Agree	Strongly agree	Strongly agree	Strongly Agree
2020-07-30 12:17:50	267	Agree	Neutral	Disagree	Disagree	Strongly Agree	Agree	Neutral	Agree	Agree	Disagree	Agree	Agree	Agree	Agree	Strongly Agree
2020-07-30 12:29:42	268	Strongly Agree	Strongly Agree	Strongly Agree	Strongly Agree	Agree	Agree	Strongly Agree	Agree	Agree	Strongly Agree	Strongly Agree	Strongly Agree	Strongly agree	Strongly agree	Strongly Agree
2020-07-30 12:41:29	269	Strongly Agree	Agree	Agree	Disagree	Agree	Agree	Agree	Strongly Agree	Strongly Agree	Strongly Agree	Strongly Agree	Strongly Agree	Agree	Agree	Agree
2020-07-30 13:24:36	270
2020-07-30 13:55:29	271	Agree	Agree	Neutral	Neutral	Strongly Agree	Strongly Agree	Agree	Strongly Agree	Agree	Agree	Agree	Agree	Agree	Agree	Agree
2020-07-30 16:23:03	272	Strongly Agree	Strongly Agree	Strongly Agree	Strongly Agree	Strongly Agree	Strongly Agree	Strongly Agree	Strongly Agree	Strongly Agree	Strongly Agree	Strongly Agree	Strongly Agree	Strongly agree	Strongly agree	Strongly Agree
2020-07-31 01:39:47	273	Agree	Agree	Strongly Agree	Disagree	Strongly Agree	Agree	Strongly Agree	Agree	Agree	Strongly Agree	Strongly Agree	Strongly Agree	Neutral	Neutral	Strongly Agree
2020-07-31 01:42:54	274	Strongly Agree	Neutral	Strongly Agree	Disagree	Strongly Agree	Strongly Agree	Strongly Agree	Agree	Disagree	Strongly Agree	Agree	Strongly Agree	Agree	Agree	Strongly Agree
2020-07-31 01:43:17	275	Agree	Agree	Agree	Strongly Disagree	Neutral	Agree	Strongly Agree	Agree	Neutral	Strongly Agree	Strongly Agree	Strongly Agree	Agree	Agree	Neutral
2020-07-31 01:44:23	276	Agree	Agree	Strongly Agree	Disagree	Strongly Agree	Agree	Strongly Agree	Agree	Agree	Strongly Agree	Strongly Agree	Strongly Agree	Neutral	Neutral	Strongly Agree
2020-07-31 01:51:38	277	Agree	Neutral	Disagree	Disagree	Agree	Neutral	Agree	Agree	Agree	Agree	Neutral	Agree	Neutral	Neutral	Agree
2020-07-31 01:58:53	278	Strongly Agree	Strongly Agree	Neutral	Neutral	Strongly Agree	Strongly Agree	Agree	Agree	Agree	Strongly Agree	Strongly Agree	Strongly Agree	Agree	Strongly agree	Strongly Agree
2020-07-31 02:17:59	279	Neutral	Neutral	Strongly Agree	Strongly Disagree	Agree	Agree	Agree	Neutral	Agree	Agree	Agree	Agree	Neutral	Neutral	Neutral
2020-07-31 05:27:43	280	Agree	Strongly Agree	Agree	Disagree	Disagree	Agree	Disagree	Agree	Agree	Agree	Disagree	Agree	Agree	Agree	Agree
2020-07-31 06:00:59	281	Neutral	Neutral	Neutral	Agree	Neutral	Agree	Agree	Neutral	Neutral	Neutral	Neutral	Agree	Agree	Agree	Agree
2020-07-31 06:02:28	282	Agree	Agree	Agree	Agree	Strongly Agree	Strongly Agree	Strongly Agree	Neutral	Neutral	Agree	Agree	Agree	Agree	Agree	Agree
2020-07-31 06:15:24	283	Agree	Agree	Disagree	Strongly Disagree	Agree	Agree	Agree	Agree	Disagree	Agree	Agree	Agree	Agree	Agree	Agree
2020-07-31 06:16:21	284	Agree	Agree	Strongly Agree	Agree	Strongly Agree	Agree	Agree	Agree	Agree	Strongly Agree	Agree	Agree	Agree	Agree	Agree
2020-07-31 06:28:10	285	Agree	Neutral	Strongly Agree	Neutral	Agree	Agree	Agree	Agree	Agree	Agree	Agree	Agree	Agree	Agree	Strongly Agree
2020-07-31 06:36:44	286	Agree	Agree	Strongly Agree	Neutral	Agree	Agree	Agree	Strongly Agree	Agree	Strongly Agree	Strongly Agree	Agree	Agree	Agree	Agree
2020-07-31 06:40:13	287	Strongly Agree	Agree	Neutral	Disagree	Neutral	Agree	Agree	Neutral	Neutral	Agree	Agree	Agree	Agree	Agree	Strongly Agree
2020-07-31 06:52:09	288	Strongly Agree	Strongly Agree	Strongly Agree	Disagree	Agree	Strongly Agree	Agree	Strongly Agree	Agree	Agree	Strongly Agree	Strongly Agree	Neutral	Strongly agree	Strongly Agree
2020-07-31 06:58:13	289	Agree	Neutral	Strongly Agree	Disagree	Agree	Neutral	Agree	Agree	Agree	Agree	Agree	Agree	Agree	Agree	Agree
2020-07-31 07:00:27	290	Strongly Agree	Strongly Agree	Agree	Neutral	Strongly Agree	Strongly Agree	Agree	Agree	Agree	Strongly Agree	Agree	Strongly Agree	Strongly agree	Strongly agree	Strongly Agree
2020-07-31 07:09:27	291	Strongly Agree	Strongly Agree	Strongly Agree	Strongly Agree	Strongly Agree	Strongly Agree	Agree	Agree	Agree	Agree	Agree	Agree	Agree	Agree	Agree
2020-07-31 07:12:34	292	Strongly Agree	Agree	Agree	Neutral	Agree	Neutral	Neutral	Agree	Neutral	Agree	Agree	Strongly Agree	Neutral	Agree	Strongly Agree
2020-07-31 07:22:48	293	Agree	Neutral	Strongly Agree	Disagree	Neutral	Neutral	Agree	Agree	Strongly Agree	Disagree	Agree	Neutral	Agree	Agree	Agree
2020-07-31 07:29:50	294	Agree	Agree	Agree	Neutral	Agree	Disagree	Neutral	Agree	Agree	Agree	Agree	Agree	Agree	Agree	Agree
2020-07-31 07:44:47	295	Strongly Agree	Strongly Agree	Agree	Agree	Strongly Agree	Strongly Agree	Strongly Agree	Agree	Agree	Strongly Agree	Strongly Agree	Strongly Agree	Strongly agree	Strongly agree	Neutral
2020-07-31 07:53:11	296	Agree	Agree	Agree	Neutral	Agree	Agree	Agree	Agree	Neutral	Agree	Neutral	Strongly Agree	Agree	Agree	Agree
2020-07-31 08:03:43	297	Agree	Strongly Disagree	Agree	Agree	Agree	Agree	Agree	Strongly Agree	Neutral	Agree	Agree	Agree	Agree	Agree	Agree
2020-07-31 08:03:45	298	Strongly Agree	Agree	Strongly Agree	Neutral	Strongly Agree	Neutral	Strongly Agree	Strongly Agree	Strongly Agree	Strongly Agree	Strongly Agree	Strongly Agree	Strongly agree	Strongly agree	Strongly Agree
2020-07-31 08:09:00	299	Agree	Agree	Strongly Agree	Disagree	Neutral	Agree	Agree	Agree	Neutral	Strongly Agree	Agree	Strongly Agree	Strongly agree	Agree	Agree
2020-07-31 08:18:08	300	Agree	Strongly Agree	Agree	Neutral	Agree	Strongly Agree	Neutral	Agree	Neutral	Strongly Agree	Agree	Agree	Agree	Neutral	Agree
2020-07-31 08:18:43	301	Neutral	Neutral	Agree	Disagree	Agree	Agree	Neutral	Agree	Agree	Agree	Neutral	Agree	Agree	Agree	Agree
2020-07-31 08:18:44	302	Agree	Strongly Agree	Neutral	Neutral	Strongly Agree	Strongly Agree	Strongly Agree	Agree	Neutral	Strongly Agree	Strongly Agree	Strongly Agree	Strongly agree	Strongly agree	Strongly Agree
2020-07-31 08:41:35	303	Agree	Agree	Neutral	Disagree	Strongly Agree	Agree	Neutral	Neutral	Neutral	Agree	Agree	Agree	Agree	Agree	Strongly Agree
2020-07-31 09:00:47	304	Agree	Neutral	Agree	Strongly Disagree	Neutral	Neutral	Disagree	Agree	Agree	Agree	Neutral	Agree	Agree	Neutral	Agree
2020-07-31 09:01:48	305	Neutral	Disagree	Disagree	Strongly Disagree	Agree	Agree	Neutral	Neutral	Neutral	Disagree	Disagree	Agree	Neutral	Disagree	Neutral
2020-07-31 09:02:33	306	Neutral	Disagree	Disagree	Disagree	Agree	Agree	Disagree	Disagree	Disagree	Disagree	Disagree	Agree	Neutral	Neutral	Neutral
2020-07-31 09:05:18	307	Agree	Agree	Strongly Agree	Neutral	Strongly Agree	Strongly Agree	Agree	Agree	Agree	Agree	Agree	Agree	Agree	Agree	Strongly Agree
2020-07-31 09:12:03	308	Agree	Agree	Agree	Disagree	Agree	Agree	Agree	Agree	Agree	Agree	Agree	Agree	Neutral	Agree
2020-07-31 09:13:48	309	Agree	Disagree	Agree	Disagree	Agree	Neutral	Disagree	Agree	Agree	Agree	Neutral	Agree	Disagree	Agree	Agree
2020-07-31 09:17:44	310	Agree	Agree	Agree	Strongly Disagree	Agree	Agree	Disagree	Neutral	Neutral	Agree	Agree	Agree	Agree	Agree	Agree
2020-07-31 09:35:28	311	Strongly Agree	Agree	Agree	Agree	Strongly Agree	Agree	Agree	Agree	Agree	Agree	Strongly Agree	Agree	Agree	Agree	Agree
2020-07-31 09:36:57	312	Agree	Agree	Agree	Strongly Disagree	Agree	Agree	Agree	Agree	Agree	Agree	Agree	Agree	Agree	Agree	Agree
2020-07-31 09:37:12	313	Agree	Neutral	Agree	Neutral	Strongly Agree	Agree	Agree	Agree	Agree	Agree	Agree	Neutral	Neutral	Agree	Agree
2020-07-31 09:43:14	314	Agree	Disagree	Agree	Disagree	Agree	Agree	Disagree	Agree	Agree	Agree	Neutral	Agree	Agree	Disagree	Agree
2020-07-31 09:54:14	315	Agree	Strongly Agree	Neutral	Neutral	Strongly Agree	Strongly Agree	Strongly Agree	Agree	Neutral	Strongly Agree	Strongly Agree	Strongly Agree	Strongly agree	Strongly agree	Strongly Agree
2020-07-31 10:51:46	316	Agree	Neutral	Strongly Agree	Agree	Agree	Agree	Agree	Agree	Agree	Agree	Agree	Neutral	Agree	Agree	Agree
2020-07-31 11:20:22	317	Strongly Agree	Agree	Strongly Agree	Agree	Strongly Agree	Strongly Agree	Agree	Strongly Agree	Strongly Agree	Strongly Agree	Strongly Agree	Strongly Agree	Strongly agree	Strongly agree	Strongly Agree
2020-07-31 11:25:21	318	Agree	Agree	Agree	Neutral	Agree	Agree	Agree	Agree	Agree	Agree	Agree	Agree	Agree	Agree	Agree
2020-07-31 11:51:13	319	Agree	Strongly Agree	Agree	Disagree	Neutral	Agree	Agree	Strongly Agree	Agree	Agree	Agree	Strongly Agree	Strongly agree	Agree	Strongly Agree
2020-07-31 13:51:33	320	Agree	Agree	Strongly Agree	Neutral	Strongly Agree	Agree	Agree	Agree	Agree	Agree	Agree	Agree	Agree	Agree	Agree
2020-07-31 13:51:38	321		Agree	Agree	Agree	Agree	Neutral	Agree	Agree	Agree	Agree	Agree		Agree	Agree	Agree
2020-07-31 14:08:40	322	Neutral	Agree	Agree	Disagree	Agree	Agree	Agree	Agree	Neutral	Agree	Agree	Agree	Agree	Agree	Strongly Agree
2020-07-31 14:20:08	323	Neutral	Strongly Agree	Strongly Agree	Strongly Agree	Neutral	Strongly Disagree	Strongly Disagree		Strongly Agree	Strongly Agree	Strongly Agree	Strongly Agree	Strongly disagree	Strongly disagree	Strongly Agree
2020-07-31 14:27:48	324	Agree	Agree	Agree	Strongly Agree	Strongly Agree	Strongly Agree	Agree	Agree	Neutral	Agree	Agree	Agree	Agree	Agree	Strongly Agree
2020-07-31 14:33:33	325	Agree	Agree	Neutral	Disagree	Agree	Agree	Agree	Neutral	Neutral	Agree	Agree	Strongly Agree	Agree	Agree	Agree
2020-07-31 15:34:42	326	Agree	Agree	Agree	Disagree	Agree	Agree	Agree	Agree	Agree	Agree	Agree	Agree	Agree	Agree	Neutral
2020-07-31 16:14:03	327	Strongly Agree	Neutral	Strongly Agree	Strongly Disagree	Neutral	Neutral	Neutral	Neutral	Neutral	Strongly Agree	Strongly Agree	Neutral	Agree	Neutral	Agree
2020-07-31 16:21:46	328	Agree	Neutral	Agree	Disagree	Strongly Agree	Agree	Strongly Agree	Strongly Agree	Agree	Strongly Agree	Strongly Agree	Strongly Agree	Strongly agree	Agree	Agree
2020-07-31 16:50:42	329	Strongly Agree	Neutral	Strongly Agree	Strongly Disagree	Neutral	Neutral	Neutral	Neutral	Neutral	Strongly Agree	Strongly Agree	Neutral	Agree	Neutral	Agree
2020-07-31 18:15:27	330	Agree	Agree	Strongly Agree	Disagree	Agree	Strongly Agree	Agree	Agree	Agree	Strongly Agree	Agree	Strongly Agree	Agree	Agree	Strongly Agree
2020-07-31 18:42:58	331	Agree	Agree	Agree	Disagree	Agree	Agree	Neutral	Agree	Neutral	Neutral	Agree	Strongly Agree	Agree	Neutral	Agree
2020-07-31 19:10:25	332	Agree	Agree	Agree	Agree	Agree	Agree	Agree	Agree	Agree	Agree	Agree	Agree	Agree	Agree	Agree

## Sheet: Sheet1
	Stronglyagree	Agree	Neutral	Disagree	Strongly disagree
Q1	93	194	34	3	1
Q2	70	174	62	20	3
Q3	97	157	47	20	6
Q4	26	70	98	105	28
Q5	90	186	47	3	0
Q6	66	185	61	12	3
Q7	53	175	79	16	1
Q8	65	207	46	3	2
Q9	45	200	68	10	1
Q10	150	159	13	5	0
Q11	93	187	39	8	0
Q12	103	183	24	12	0
Q13	65	206	46	4	1
Q14	52	210	54	5	1
Q15	128	174	20	0	0
